# Supplementary material for: Mediastinal Parathyroid Cancer
Source: Cancers (Basel). 2022 Nov 28;14(23):5852. doi: 10.3390/cancers14235852 (PMC9739626; doi:10.3390/cancers14235852)
Supplement: Supplementary file 1 [file cancers-14-05852-s001.zip]

Archive with 3 entries (3 files):
- cancers-2038037-MPC_Supplementary Datasheet S1.pdf
- cancers-2038037-MPC_Supplementary Table S1-revised.pdf
- cancers-2038037-MPC_Supplementary Table S2-revised.pdf
